# Supplementary material for: Exploring Synthetic Dihydrobenzofuran and Benzofuran Neolignans as Antiprotozoal Agents against Trypanosoma cruzi
Source: Pharmaceutics. 2023 Feb 24;15(3):754. doi: 10.3390/pharmaceutics15030754 (PMC10052957; doi:10.3390/pharmaceutics15030754)
Supplement: Supplementary file 1 [file pharmaceutics-15-00754-s001.zip]

Archive with 1 entries (1 files):
- pharmaceutics-2190287-supplementary.pdf
